# Supplementary material for: Identification of Puccinia striiformis races from the spring wheat crop in Xinjiang, China
Source: Front Plant Sci. 2023 Oct 3;14:1273306. doi: 10.3389/fpls.2023.1273306 (PMC10586046; doi:10.3389/fpls.2023.1273306)
Supplement: Supplementary file 1 [file Table_1.xlsx]

## Sheet: Sheet1
Sample ID	Location	race	virulence profile	CD1	CD2	CD3	CD4	CD5	CD6	CD7	CD8	CD9	CD10	CD11	CD12	CD13	CD14	CD15	CD16	CD17	CD18	CD19
TKS111-8	TKS	CYR34	1,2,3,4,5,6,7,8,9,10,11,12,13,14,-,16,17,-,19	1	2	3	4	5	6	7	8	9	10	11	12	13	14	-	16	17	-	19
TKS112-5	TKS	CYR32	1,2,3,4,5,6,7,8,9,10,11,12,13,14,-,16,17,-,-	1	2	3	4	5	6	7	8	9	10	11	12	13	14	-	16	17	-	-
TKS112-6	TKS	Guinong22-14	1,2,3,4,5,6,7,8,9,10,11,12,13,14,15,-,-,-,19	1	2	3	4	5	6	7	8	9	10	11	12	13	14	15	-	-	-	19
TKS113-5	TKS	Nw-1	-,-,3,-,-,6,-,-,9,-,-,-,-,-,-,-,-,-,-	-	-	3	-	-	6	-	-	9	-	-	-	-	-	-	-	-	-	-
TKS113-7	TKS	CYR26	1,2,3,-,-,6,7,8,9,-,11,-,-,-,-,-,-,-,-	1	2	3	-	-	6	7	8	9	-	11	-	-	-	-	-	-	-	-
TKS114-5	TKS	Suwon11-1	1,2,-,-,-,-,7,-,-,-,-,-,-,14,-,-,-,-,-	1	2	-	-	-	-	7	-	-	-	-	-	-	14	-	-	-	-	-
TKS114-9	TKS	Suwon11-12	-,2,3,-,-,6,7,8,9,-,11,-,-,14,-,16,-,-,-	-	2	3	-	-	6	7	8	9	-	11	-	-	14	-	16	-	-	-
TKS115-4	TKS	Suwon11-12	-,2,3,-,-,6,7,8,9,-,11,-,-,14,-,16,-,-,-	-	2	3	-	-	6	7	8	9	-	11	-	-	14	-	16	-	-	-
TKS115-6	TKS	Suwon11-1	1,2,-,-,-,-,7,-,-,-,-,-,-,14,-,-,-,-,-	1	2	-	-	-	-	7	-	-	-	-	-	-	14	-	-	-	-	-
TKS116-5	TKS	Suwon11-2	1,2,3,4,5,6,7,8,9,-,11,-,-,14,-,-,-,-,-	1	2	3	4	5	6	7	8	9	-	11	-	-	14	-	-	-	-	-
TKS117-4	TKS	CYR33	-,2,3,4,5,6,7,8,9,10,11,12,13,14,-,16,-,-,-	-	2	3	4	5	6	7	8	9	10	11	12	13	14	-	16	-	-	-
TKS117-7	TKS	Guinong22-14	1,2,3,4,5,6,7,8,9,10,11,12,13,14,15,-,-,-,19	1	2	3	4	5	6	7	8	9	10	11	12	13	14	15	-	-	-	19
TKS118-3	TKS	Suwon11-10	-,2,3,4,-,6,7,8,9,-,11,-,-,14,-,-,-,-,-	-	2	3	4	-	6	7	8	9	-	11	-	-	14	-	-	-	-	-
TKS118-7	TKS	Nw-4	-,2,3,-,-,6,7,8,9,-,11,-,-,-,-,-,-,-,-	-	2	3	-	-	6	7	8	9	-	11	-	-	-	-	-	-	-	-
TKS119-2	TKS	Suwon11-12	-,2,3,-,-,6,7,8,9,-,11,-,-,14,-,16,-,-,-	-	2	3	-	-	6	7	8	9	-	11	-	-	14	-	16	-	-	-
TKS119-4	TKS	Suwon11-1	1,2,-,-,-,-,7,-,-,-,-,-,-,14,-,-,-,-,-	1	2	-	-	-	-	7	-	-	-	-	-	-	14	-	-	-	-	-
TKS120-7	TKS	CYR33	-,2,3,4,5,6,7,8,9,10,11,12,13,14,-,16,-,-,-	-	2	3	4	5	6	7	8	9	10	11	12	13	14	-	16	-	-	-
TKS120-8	TKS	CYR31	1,2,3,4,5,6,7,8,9,-,11,12,-,14,-,16,17,-,-	1	2	3	4	5	6	7	8	9	-	11	12	-	14	-	16	17	-	-
TKS121-1	TKS	Suwon11-7	1,2,3,4,5,6,7,8,9,-,11,12,-,14,-,16,-,-,-	1	2	3	4	5	6	7	8	9	-	11	12	-	14	-	16	-	-	-
TKS121-2	TKS	Suwon11-12	-,2,3,-,-,6,7,8,9,-,11,-,-,14,-,16,-,-,-	-	2	3	-	-	6	7	8	9	-	11	-	-	14	-	16	-	-	-
TKS121-3	TKS	CYR28	1,2,3,4,5,6,7,8,9,-,11,-,-,-,-,16,-,-,-	1	2	3	4	5	6	7	8	9	-	11	-	-	-	-	16	-	-	-
TKS121-4	TKS	Suwon11-1	1,2,-,-,-,-,7,-,-,-,-,-,-,14,-,-,-,-,-	1	2	-	-	-	-	7	-	-	-	-	-	-	14	-	-	-	-	-
TKS121-5	TKS	CYR32	1,2,3,4,5,6,7,8,9,10,11,12,13,14,-,16,17,-,-	1	2	3	4	5	6	7	8	9	10	11	12	13	14	-	16	17	-	-
TKS121-6	TKS	Suwon11-1	1,2,-,-,-,-,7,-,-,-,-,-,-,14,-,-,-,-,-	1	2	-	-	-	-	7	-	-	-	-	-	-	14	-	-	-	-	-
TKS121-7	TKS	Suwon11-1	1,2,-,-,-,-,7,-,-,-,-,-,-,14,-,-,-,-,-	1	2	-	-	-	-	7	-	-	-	-	-	-	14	-	-	-	-	-
TKS121-8	TKS	Suwon11-12	-,2,3,-,-,6,7,8,9,-,11,-,-,14,-,16,-,-,-	-	2	3	-	-	6	7	8	9	-	11	-	-	14	-	16	-	-	-
TKS121-9	TKS	CYR32	1,2,3,4,5,6,7,8,9,10,11,12,13,14,-,16,17,-,-	1	2	3	4	5	6	7	8	9	10	11	12	13	14	-	16	17	-	-
TKS122-2	TKS	Suwon11-10	-,2,3,4,-,6,7,8,9,-,11,-,-,14,-,-,-,-,-	-	2	3	4	-	6	7	8	9	-	11	-	-	14	-	-	-	-	-
TKS122-4	TKS	Nw-5	-,2,3,4,5,6,7,8,-,-,11,-,-,14,-,-,17,-,-	-	2	3	4	5	6	7	8	-	-	11	-	-	14	-	-	17	-	-
TKS122-6	TKS	Suwon11-8	1,2,3,4,-,6,7,8,9,-,11,-,-,14,-,-,-,-,-	1	2	3	4	-	6	7	8	9	-	11	-	-	14	-	-	-	-	-
TKS122-7	TKS	Nw-6	1,2,3,4,-,6,7,8,9,10,11,12,-,14,-,16,17,-,-	1	2	3	4	-	6	7	8	9	10	11	12	-	14	-	16	17	-	-
TKS122-8	TKS	Suwon11-1	1,2,-,-,-,-,7,-,-,-,-,-,-,14,-,-,-,-,-	1	2	-	-	-	-	7	-	-	-	-	-	-	14	-	-	-	-	-
TKS123-1	TKS	CYR34	1,2,3,4,5,6,7,8,9,10,11,12,13,14,-,16,17,-,19	1	2	3	4	5	6	7	8	9	10	11	12	13	14	-	16	17	-	19
TKS123-10	TKS	Suwon11-1	1,2,-,-,-,-,7,-,-,-,-,-,-,14,-,-,-,-,-	1	2	-	-	-	-	7	-	-	-	-	-	-	14	-	-	-	-	-
TKS123-4	TKS	Suwon11-10	-,2,3,4,-,6,7,8,9,-,11,-,-,14,-,-,-,-,-	-	2	3	4	-	6	7	8	9	-	11	-	-	14	-	-	-	-	-
TKS123-5	TKS	Nw-9	-,2,3,4,5,6,7,8,9,-,11,-,-,14,-,-,17,-,-	-	2	3	4	5	6	7	8	9	-	11	-	-	14	-	-	17	-	-
TKS123-6	TKS	CYR34	1,2,3,4,5,6,7,8,9,10,11,12,13,14,-,16,17,-,19	1	2	3	4	5	6	7	8	9	10	11	12	13	14	-	16	17	-	19
TKS123-8	TKS	Nw-8	-,2,3,4,-,6,7,8,9,10,11,12,13,14,-,16,-,-,-	-	2	3	4	-	6	7	8	9	10	11	12	13	14	-	16	-	-	-
TKS123-9	TKS	Suwon11-1	1,2,-,-,-,-,7,-,-,-,-,-,-,14,-,-,-,-,-	1	2	-	-	-	-	7	-	-	-	-	-	-	14	-	-	-	-	-
TKS124-1	TKS	Suwon11-12	-,2,3,-,-,6,7,8,9,-,11,-,-,14,-,16,-,-,-	-	2	3	-	-	6	7	8	9	-	11	-	-	14	-	16	-	-	-
TKS124-10	TKS	Suwon11-10	-,2,3,4,-,6,7,8,9,-,11,-,-,14,-,-,-,-,-	-	2	3	4	-	6	7	8	9	-	11	-	-	14	-	-	-	-	-
TKS124-3	TKS	Guinong22-13	-,2,3,-,-,6,7,8,9,10,11,12,13,14,-,16,17,-,19	-	2	3	-	-	6	7	8	9	10	11	12	13	14	-	16	17	-	19
TKS124-6	TKS	Suwon11-1	1,2,-,-,-,-,7,-,-,-,-,-,-,14,-,-,-,-,-	1	2	-	-	-	-	7	-	-	-	-	-	-	14	-	-	-	-	-
TKS124-7	TKS	Guinong22-13	-,2,3,-,-,6,7,8,9,10,11,12,13,14,-,16,17,-,19	-	2	3	-	-	6	7	8	9	10	11	12	13	14	-	16	17	-	19
TKS124-8	TKS	Suwon11-1	1,2,-,-,-,-,7,-,-,-,-,-,-,14,-,-,-,-,-	1	2	-	-	-	-	7	-	-	-	-	-	-	14	-	-	-	-	-
TKS125-10	TKS	Suwon11-2	1,2,3,4,5,6,7,8,9,-,11,-,-,14,-,-,-,-,-	1	2	3	4	5	6	7	8	9	-	11	-	-	14	-	-	-	-	-
TKS125-4	TKS	CYR28	1,2,3,4,5,6,7,8,9,-,11,-,-,-,-,16,-,-,-	1	2	3	4	5	6	7	8	9	-	11	-	-	-	-	16	-	-	-
TKS125-6	TKS	Suwon11-12	-,2,3,-,-,6,7,8,9,-,11,-,-,14,-,16,-,-,-	-	2	3	-	-	6	7	8	9	-	11	-	-	14	-	16	-	-	-
TKS125-7	TKS	Suwon11-1	1,2,-,-,-,-,7,-,-,-,-,-,-,14,-,-,-,-,-	1	2	-	-	-	-	7	-	-	-	-	-	-	14	-	-	-	-	-
TKS125-9	TKS	Suwon11-2	1,2,3,4,5,6,7,8,9,-,11,-,-,14,-,-,-,-,-	1	2	3	4	5	6	7	8	9	-	11	-	-	14	-	-	-	-	-
TKS126-10	TKS	Suwon11-1	1,2,-,-,-,-,7,-,-,-,-,-,-,14,-,-,-,-,-	1	2	-	-	-	-	7	-	-	-	-	-	-	14	-	-	-	-	-
TKS126-2	TKS	Suwon11-10	-,2,3,4,-,6,7,8,9,-,11,-,-,14,-,-,-,-,-	-	2	3	4	-	6	7	8	9	-	11	-	-	14	-	-	-	-	-
TKS126-3	TKS	Guinong22-13	-,2,3,-,-,6,7,8,9,10,11,12,13,14,-,16,17,-,19	-	2	3	-	-	6	7	8	9	10	11	12	13	14	-	16	17	-	19
TKS126-5	TKS	Suwon11-8	1,2,3,4,-,6,7,8,9,-,11,-,-,14,-,-,-,-,-	1	2	3	4	-	6	7	8	9	-	11	-	-	14	-	-	-	-	-
TKS126-6	TKS	Suwon11-1	1,2,-,-,-,-,7,-,-,-,-,-,-,14,-,-,-,-,-	1	2	-	-	-	-	7	-	-	-	-	-	-	14	-	-	-	-	-
TKS126-9	TKS	Suwon11-1	1,2,-,-,-,-,7,-,-,-,-,-,-,14,-,-,-,-,-	1	2	-	-	-	-	7	-	-	-	-	-	-	14	-	-	-	-	-
TKS127-4	TKS	Nw-10	-,2,3,4,5,6,7,-,9,-,11,-,-,14,-,-,17,-,-	-	2	3	4	5	6	7	-	9	-	11	-	-	14	-	-	17	-	-
TKS127-5	TKS	CYR34	1,2,3,4,5,6,7,8,9,10,11,12,13,14,-,16,17,-,19	1	2	3	4	5	6	7	8	9	10	11	12	13	14	-	16	17	-	19
TKS128-1	TKS	Suwon11-12	-,2,3,-,-,6,7,8,9,-,11,-,-,14,-,16,-,-,-	-	2	3	-	-	6	7	8	9	-	11	-	-	14	-	16	-	-	-
TKS128-2	TKS	CYR28	1,2,3,4,5,6,7,8,9,-,11,-,-,-,-,16,-,-,-	1	2	3	4	5	6	7	8	9	-	11	-	-	-	-	16	-	-	-
TKS128-3	TKS	Suwon11-13	1,2,3,4,-,6,7,8,9,10,11,-,-,14,-,-,-,-,-	1	2	3	4	-	6	7	8	9	10	11	-	-	14	-	-	-	-	-
TKS128-4	TKS	Nw-11	1,2,3,4,5,6,7,8,9,10,11,12,13,14,-,16,-,-,-	1	2	3	4	5	6	7	8	9	10	11	12	13	14	-	16	-	-	-
TKS128-5	TKS	CYR34	1,2,3,4,5,6,7,8,9,10,11,12,13,14,-,16,17,-,19	1	2	3	4	5	6	7	8	9	10	11	12	13	14	-	16	17	-	19
TKS129-2	TKS	CYR32	1,2,3,4,5,6,7,8,9,10,11,12,13,14,-,16,17,-,-	1	2	3	4	5	6	7	8	9	10	11	12	13	14	-	16	17	-	-
TKS129-5	TKS	Suwon11-12	-,2,3,-,-,6,7,8,9,-,11,-,-,14,-,16,-,-,-	-	2	3	-	-	6	7	8	9	-	11	-	-	14	-	16	-	-	-
TKS129-8	TKS	Suwon11-1	1,2,-,-,-,-,7,-,-,-,-,-,-,14,-,-,-,-,-	1	2	-	-	-	-	7	-	-	-	-	-	-	14	-	-	-	-	-
TKS129-9	TKS	CYR29	1,2,3,4,5,6,7,8,9,-,11,12,-,-,-,16,-,-,-	1	2	3	4	5	6	7	8	9	-	11	12	-	-	-	16	-	-	-
TKS130-1	TKS	Suwon11-8	1,2,3,4,-,6,7,8,9,-,11,-,-,14,-,-,-,-,-	1	2	3	4	-	6	7	8	9	-	11	-	-	14	-	-	-	-	-
TKS130-10	TKS	CYR31	1,2,3,4,5,6,7,8,9,-,11,12,-,14,-,16,17,-,-	1	2	3	4	5	6	7	8	9	-	11	12	-	14	-	16	17	-	-
TKS130-2	TKS	Guinong22-13	-,2,3,-,-,6,7,8,9,10,11,12,13,14,-,16,17,-,19	-	2	3	-	-	6	7	8	9	10	11	12	13	14	-	16	17	-	19
TKS130-3	TKS	Hy-4	1,2,3,4,5,6,7,8,9,10,11,-,13,14,-,16,17,-,-	1	2	3	4	5	6	7	8	9	10	11	-	13	14	-	16	17	-	-
TKS130-4	TKS	Suwon11-12	-,2,3,-,-,6,7,8,9,-,11,-,-,14,-,16,-,-,-	-	2	3	-	-	6	7	8	9	-	11	-	-	14	-	16	-	-	-
TKS130-5	TKS	CYR34	1,2,3,4,5,6,7,8,9,10,11,12,13,14,-,16,17,-,19	1	2	3	4	5	6	7	8	9	10	11	12	13	14	-	16	17	-	19
TKS130-6	TKS	Suwon11-1	1,2,-,-,-,-,7,-,-,-,-,-,-,14,-,-,-,-,-	1	2	-	-	-	-	7	-	-	-	-	-	-	14	-	-	-	-	-
TKS130-7	TKS	CYR30	1,2,3,4,5,6,7,8,9,-,11,12,-,-,-,16,17,-,-	1	2	3	4	5	6	7	8	9	-	11	12	-	-	-	16	17	-	-
TKS130-8	TKS	Suwon11-12	-,2,3,-,-,6,7,8,9,-,11,-,-,14,-,16,-,-,-	-	2	3	-	-	6	7	8	9	-	11	-	-	14	-	16	-	-	-
TKS131-3	TKS	Suwon11-12	-,2,3,-,-,6,7,8,9,-,11,-,-,14,-,16,-,-,-	-	2	3	-	-	6	7	8	9	-	11	-	-	14	-	16	-	-	-
TKS131-5	TKS	CYR31	1,2,3,4,5,6,7,8,9,-,11,12,-,14,-,16,17,-,-	1	2	3	4	5	6	7	8	9	-	11	12	-	14	-	16	17	-	-
TKS131-7	TKS	CYR33	-,2,3,4,5,6,7,8,9,10,11,12,13,14,-,16,-,-,-	-	2	3	4	5	6	7	8	9	10	11	12	13	14	-	16	-	-	-
TKS132-1	TKS	Lovrin10-2	1,2,3,-,-,6,7,8,9,-,11,-,-,-,-,16,-,-,-	1	2	3	-	-	6	7	8	9	-	11	-	-	-	-	16	-	-	-
TKS132-12	TKS	Suwon11-12	-,2,3,-,-,6,7,8,9,-,11,-,-,14,-,16,-,-,-	-	2	3	-	-	6	7	8	9	-	11	-	-	14	-	16	-	-	-
TKS132-2	TKS	Suwon11-1	1,2,-,-,-,-,7,-,-,-,-,-,-,14,-,-,-,-,-	1	2	-	-	-	-	7	-	-	-	-	-	-	14	-	-	-	-	-
TKS132-5	TKS	Suwon11-12	-,2,3,-,-,6,7,8,9,-,11,-,-,14,-,16,-,-,-	-	2	3	-	-	6	7	8	9	-	11	-	-	14	-	16	-	-	-
TKS132-6	TKS	Suwon11-1	1,2,-,-,-,-,7,-,-,-,-,-,-,14,-,-,-,-,-	1	2	-	-	-	-	7	-	-	-	-	-	-	14	-	-	-	-	-
NLK133-6	NLK	Suwon11-10	-,2,3,4,-,6,7,8,9,-,11,-,-,14,-,-,-,-,-	-	2	3	4	-	6	7	8	9	-	11	-	-	14	-	-	-	-	-
NLK133-8	NLK	Nw-7	-,2,3,4,-,6,7,8,9,10,11,12,-,14,-,16,17,-,-	-	2	3	4	-	6	7	8	9	10	11	12	-	14	-	16	17	-	-
NLK133-9	NLK	Suwon11-1	1,2,-,-,-,-,7,-,-,-,-,-,-,14,-,-,-,-,-	1	2	-	-	-	-	7	-	-	-	-	-	-	14	-	-	-	-	-
NLK133-10	NLK	Suwon11-2	1,2,3,4,5,6,7,8,9,-,11,-,-,14,-,-,-,-,-	1	2	3	4	5	6	7	8	9	-	11	-	-	14	-	-	-	-	-
NLK134-10	NLK	Guinong22-13	-,2,3,-,-,6,7,8,9,10,11,12,13,14,-,16,17,-,19	-	2	3	-	-	6	7	8	9	10	11	12	13	14	-	16	17	-	19
NLK134-11	NLK	Suwon11-7	1,2,3,4,5,6,7,8,9,-,11,12,-,14,-,16,-,-,-	1	2	3	4	5	6	7	8	9	-	11	12	-	14	-	16	-	-	-
NLK134-3	NLK	CYR28	1,2,3,4,5,6,7,8,9,-,11,-,-,-,-,16,-,-,-	1	2	3	4	5	6	7	8	9	-	11	-	-	-	-	16	-	-	-
NLK134-4	NLK	CYR32	1,2,3,4,5,6,7,8,9,10,11,12,13,14,-,16,17,-,-	1	2	3	4	5	6	7	8	9	10	11	12	13	14	-	16	17	-	-
NLK134-5	NLK	CYR32	1,2,3,4,5,6,7,8,9,10,11,12,13,14,-,16,17,-,-	1	2	3	4	5	6	7	8	9	10	11	12	13	14	-	16	17	-	-
NLK134-6	NLK	Nw-8	-,2,3,4,-,6,7,8,9,10,11,12,13,14,-,16,-,-,-	-	2	3	4	-	6	7	8	9	10	11	12	13	14	-	16	-	-	-
NLK134-7	NLK	CYR17	1,2,-,4,-,6,7,-,-,-,-,-,-,-,-,-,-,-,-	1	2	-	4	-	6	7	-	-	-	-	-	-	-	-	-	-	-	-
NLK134-8	NLK	Suwon11-1	1,2,-,-,-,-,7,-,-,-,-,-,-,14,-,-,-,-,-	1	2	-	-	-	-	7	-	-	-	-	-	-	14	-	-	-	-	-
NLK135-1	NLK	Suwon11-2	1,2,3,4,5,6,7,8,9,-,11,-,-,14,-,-,-,-,-	1	2	3	4	5	6	7	8	9	-	11	-	-	14	-	-	-	-	-
NLK135-12	NLK	Suwon11-12	-,2,3,-,-,6,7,8,9,-,11,-,-,14,-,16,-,-,-	-	2	3	-	-	6	7	8	9	-	11	-	-	14	-	16	-	-	-
NLK135-14	NLK	Guinong22-13	-,2,3,-,-,6,7,8,9,10,11,12,13,14,-,16,17,-,19	-	2	3	-	-	6	7	8	9	10	11	12	13	14	-	16	17	-	19
NLK135-3	NLK	Nw-12	1,2,3,4,-,6,7,8,9,10,11,12,13,14,-,16,-,-,-	1	2	3	4	-	6	7	8	9	10	11	12	13	14	-	16	-	-	-
NLK135-7	NLK	Suwon11-2	1,2,3,4,5,6,7,8,9,-,11,-,-,14,-,-,-,-,-	1	2	3	4	5	6	7	8	9	-	11	-	-	14	-	-	-	-	-
NLK136-2	NLK	Nw-13	-,2,-,4,-,-,7,-,-,-,-,-,-,-,-,-,-,-,-	-	2	-	4	-	-	7	-	-	-	-	-	-	-	-	-	-	-	-
NLK136-9	NLK	Nw-14	-,2,3,4,5,6,7,8,9,-,11,-,-,-,-,-,-,-,-	-	2	3	4	5	6	7	8	9	-	11	-	-	-	-	-	-	-	-
NLK137-9	NLK	Suwon11-13	1,2,3,4,-,6,7,8,9,10,11,-,-,14,-,-,-,-,-	1	2	3	4	-	6	7	8	9	10	11	-	-	14	-	-	-	-	-
NLK138-10	NLK	CYR26	1,2,3,-,-,6,7,8,9,-,11,-,-,-,-,-,-,-,-	1	2	3	-	-	6	7	8	9	-	11	-	-	-	-	-	-	-	-
NLK138-3	NLK	Suwon11-1	1,2,-,-,-,-,7,-,-,-,-,-,-,14,-,-,-,-,-	1	2	-	-	-	-	7	-	-	-	-	-	-	14	-	-	-	-	-
NLK138-5	NLK	Suwon11-1	1,2,-,-,-,-,7,-,-,-,-,-,-,14,-,-,-,-,-	1	2	-	-	-	-	7	-	-	-	-	-	-	14	-	-	-	-	-
NLK139-10	NLK	Guinong22-13	-,2,3,-,-,6,7,8,9,10,11,12,13,14,-,16,17,-,19	-	2	3	-	-	6	7	8	9	10	11	12	13	14	-	16	17	-	19
NLK139-5	NLK	CYR24	1,2,3,4,-,6,7,8,-,-,11,-,-,-,-,-,-,-,-	1	2	3	4	-	6	7	8	-	-	11	-	-	-	-	-	-	-	-
NLK139-7	NLK	Suwon11-1	1,2,-,-,-,-,7,-,-,-,-,-,-,14,-,-,-,-,-	1	2	-	-	-	-	7	-	-	-	-	-	-	14	-	-	-	-	-
NLK139-9	NLK	Nw-1	-,-,3,-,-,6,-,-,9,-,-,-,-,-,-,-,-,-,-	-	-	3	-	-	6	-	-	9	-	-	-	-	-	-	-	-	-	-
NLK140-1	NLK	Suwon11-2	1,2,3,4,5,6,7,8,9,-,11,-,-,14,-,-,-,-,-	1	2	3	4	5	6	7	8	9	-	11	-	-	14	-	-	-	-	-
NLK140-3	NLK	CYR23	1,2,3,4,-,6,7,8,9,-,11,-,-,-,-,-,-,-,-	1	2	3	4	-	6	7	8	9	-	11	-	-	-	-	-	-	-	-
NLK140-4	NLK	Nw-7	-,2,3,4,-,6,7,8,9,10,11,12,-,14,-,16,17,-,-	-	2	3	4	-	6	7	8	9	10	11	12	-	14	-	16	17	-	-
NLK140-5	NLK	Suwon11-1	1,2,-,-,-,-,7,-,-,-,-,-,-,14,-,-,-,-,-	1	2	-	-	-	-	7	-	-	-	-	-	-	14	-	-	-	-	-
NLK141-1	NLK	CYR31	1,2,3,4,5,6,7,8,9,-,11,12,-,14,-,16,17,-,-	1	2	3	4	5	6	7	8	9	-	11	12	-	14	-	16	17	-	-
NLK141-2	NLK	CYR32	1,2,3,4,5,6,7,8,9,10,11,12,13,14,-,16,17,-,-	1	2	3	4	5	6	7	8	9	10	11	12	13	14	-	16	17	-	-
GL144-1	GL	Suwon11-2	1,2,3,4,5,6,7,8,9,-,11,-,-,14,-,-,-,-,-	1	2	3	4	5	6	7	8	9	-	11	-	-	14	-	-	-	-	-
GL144-3	GL	Suwon11-13	1,2,3,4,-,6,7,8,9,10,11,-,-,14,-,-,-,-,-	1	2	3	4	-	6	7	8	9	10	11	-	-	14	-	-	-	-	-
GL144-5	GL	Lovrin13-8	1,2,3,4,5,6,7,8,9,10,11,12,-,-,-,16,-,-,-	1	2	3	4	5	6	7	8	9	10	11	12	-	-	-	16	-	-	-
GL146-1	GL	Nw-17	1,2,3,4,5,6,7,-,9,-,11,-,-,14,-,-,17,-,-	1	2	3	4	5	6	7	-	9	-	11	-	-	14	-	-	17	-	-
GL146-3	GL	Suwon11-2	1,2,3,4,5,6,7,8,9,-,11,-,-,14,-,-,-,-,-	1	2	3	4	5	6	7	8	9	-	11	-	-	14	-	-	-	-	-
GL147-1	GL	Nw-6	1,2,3,4,-,6,7,8,9,10,11,12,-,14,-,16,17,-,-	1	2	3	4	-	6	7	8	9	10	11	12	-	14	-	16	17	-	-
GL147-2	GL	Suwon11-12	-,2,3,-,-,6,7,8,9,-,11,-,-,14,-,16,-,-,-	-	2	3	-	-	6	7	8	9	-	11	-	-	14	-	16	-	-	-
GL147-4	GL	Guinong22-13	-,2,3,-,-,6,7,8,9,10,11,12,13,14,-,16,17,-,19	-	2	3	-	-	6	7	8	9	10	11	12	13	14	-	16	17	-	19
GL147-5	GL	Hy-6	1,2,3,4,5,6,7,8,9,-,11,-,-,14,-,-,17,-,-	1	2	3	4	5	6	7	8	9	-	11	-	-	14	-	-	17	-	-
GL148-1	GL	CYR28	1,2,3,4,5,6,7,8,9,-,11,-,-,-,-,16,-,-,-	1	2	3	4	5	6	7	8	9	-	11	-	-	-	-	16	-	-	-
GL148-2	GL	Suwon11-10	-,2,3,4,-,6,7,8,9,-,11,-,-,14,-,-,-,-,-	-	2	3	4	-	6	7	8	9	-	11	-	-	14	-	-	-	-	-
GL148-3	GL	Nw-15	-,2,3,4,-,6,7,8,9,10,11,-,13,14,-,16,17,-,-	-	2	3	4	-	6	7	8	9	10	11	-	13	14	-	16	17	-	-
GL148-4	GL	Nw-14	-,2,3,4,5,6,7,8,9,-,11,-,-,-,-,-,-,-,-	-	2	3	4	5	6	7	8	9	-	11	-	-	-	-	-	-	-	-
GL148-5	GL	CYR34	1,2,3,4,5,6,7,8,9,10,11,12,13,14,-,16,17,-,19	1	2	3	4	5	6	7	8	9	10	11	12	13	14	-	16	17	-	19
GL149-1	GL	Guinong22-13	-,2,3,-,-,6,7,8,9,10,11,12,13,14,-,16,17,-,19	-	2	3	-	-	6	7	8	9	10	11	12	13	14	-	16	17	-	19
GL150-2	GL	Suwon11-8	1,2,3,4,-,6,7,8,9,-,11,-,-,14,-,-,-,-,-	1	2	3	4	-	6	7	8	9	-	11	-	-	14	-	-	-	-	-
GL152-1	GL	Suwon11-2	1,2,3,4,5,6,7,8,9,-,11,-,-,14,-,-,-,-,-	1	2	3	4	5	6	7	8	9	-	11	-	-	14	-	-	-	-	-
GL152-2	GL	Nw-15	-,2,3,4,-,6,7,8,9,10,11,-,13,14,-,16,17,-,-	-	2	3	4	-	6	7	8	9	10	11	-	13	14	-	16	17	-	-
GL152-3	GL	Suwon11-6	1,2,3,-,-,6,7,8,9,-,11,-,-,14,-,-,-,-,-	1	2	3	-	-	6	7	8	9	-	11	-	-	14	-	-	-	-	-
GL152-4	GL	Suwon11-1	1,2,-,-,-,-,7,-,-,-,-,-,-,14,-,-,-,-,-	1	2	-	-	-	-	7	-	-	-	-	-	-	14	-	-	-	-	-
GL152-5	GL	Suwon11-6	1,2,3,-,-,6,7,8,9,-,11,-,-,14,-,-,-,-,-	1	2	3	-	-	6	7	8	9	-	11	-	-	14	-	-	-	-	-
GL153-1	GL	Suwon11-10	-,2,3,4,-,6,7,8,9,-,11,-,-,14,-,-,-,-,-	-	2	3	4	-	6	7	8	9	-	11	-	-	14	-	-	-	-	-
GL153-2	GL	Nw-16	1,2,3,4,5,6,7,8,-,-,11,-,-,-,-,-,-,-,-	1	2	3	4	5	6	7	8	-	-	11	-	-	-	-	-	-	-	-
GL153-3	GL	CYR34	1,2,3,4,5,6,7,8,9,10,11,12,13,14,-,16,17,-,19	1	2	3	4	5	6	7	8	9	10	11	12	13	14	-	16	17	-	19
GL154-1	GL	Suwon11-12	-,2,3,-,-,6,7,8,9,-,11,-,-,14,-,16,-,-,-	-	2	3	-	-	6	7	8	9	-	11	-	-	14	-	16	-	-	-
GL154-2	GL	CYR32	1,2,3,4,5,6,7,8,9,10,11,12,13,14,-,16,17,-,-	1	2	3	4	5	6	7	8	9	10	11	12	13	14	-	16	17	-	-
GL154-3	GL	CYR29	1,2,3,4,5,6,7,8,9,-,11,12,-,-,-,16,-,-,-	1	2	3	4	5	6	7	8	9	-	11	12	-	-	-	16	-	-	-
GL154-4	GL	Suwon11-8	1,2,3,4,-,6,7,8,9,-,11,-,-,14,-,-,-,-,-	1	2	3	4	-	6	7	8	9	-	11	-	-	14	-	-	-	-	-
GL154-5	GL	Hy-7	-,2,3,4,5,6,7,8,9,10,11,-,13,14,-,16,17,-,-	-	2	3	4	5	6	7	8	9	10	11	-	13	14	-	16	17	-	-
GL154-6	GL	CYR34	1,2,3,4,5,6,7,8,9,10,11,12,13,14,-,16,17,-,19	1	2	3	4	5	6	7	8	9	10	11	12	13	14	-	16	17	-	19
GL155-1	GL	Suwon11-1	1,2,-,-,-,-,7,-,-,-,-,-,-,14,-,-,-,-,-	1	2	-	-	-	-	7	-	-	-	-	-	-	14	-	-	-	-	-
GL155-2	GL	Suwon11-10	-,2,3,4,-,6,7,8,9,-,11,-,-,14,-,-,-,-,-	-	2	3	4	-	6	7	8	9	-	11	-	-	14	-	-	-	-	-
GL155-3	GL	CYR23	1,2,3,4,-,6,7,8,9,-,11,-,-,-,-,-,-,-,-	1	2	3	4	-	6	7	8	9	-	11	-	-	-	-	-	-	-	-
GL155-4	GL	CYR24	1,2,3,4,-,6,7,8,-,-,11,-,-,-,-,-,-,-,-	1	2	3	4	-	6	7	8	-	-	11	-	-	-	-	-	-	-	-
GL155-5	GL	Suwon11-10	-,2,3,4,-,6,7,8,9,-,11,-,-,14,-,-,-,-,-	-	2	3	4	-	6	7	8	9	-	11	-	-	14	-	-	-	-	-
GL155-6	GL	Suwon11-13	1,2,3,4,-,6,7,8,9,10,11,-,-,14,-,-,-,-,-	1	2	3	4	-	6	7	8	9	10	11	-	-	14	-	-	-	-	-
GL155-7	GL	CYR32	1,2,3,4,5,6,7,8,9,10,11,12,13,14,-,16,17,-,-	1	2	3	4	5	6	7	8	9	10	11	12	13	14	-	16	17	-	-
GL155-8	GL	CYR31	1,2,3,4,5,6,7,8,9,-,11,12,-,14,-,16,17,-,-	1	2	3	4	5	6	7	8	9	-	11	12	-	14	-	16	17	-	-
GL155-9	GL	Suwon11-10	-,2,3,4,-,6,7,8,9,-,11,-,-,14,-,-,-,-,-	-	2	3	4	-	6	7	8	9	-	11	-	-	14	-	-	-	-	-
GL156-1	GL	Suwon11-13	1,2,3,4,-,6,7,8,9,10,11,-,-,14,-,-,-,-,-	1	2	3	4	-	6	7	8	9	10	11	-	-	14	-	-	-	-	-
GL156-2	GL	Hy-6	1,2,3,4,5,6,7,8,9,-,11,-,-,14,-,-,17,-,-	1	2	3	4	5	6	7	8	9	-	11	-	-	14	-	-	17	-	-
GL156-3	GL	CYR25	1,2,3,4,5,6,7,8,9,-,11,-,-,-,-,-,-,-,-	1	2	3	4	5	6	7	8	9	-	11	-	-	-	-	-	-	-	-
GL156-4	GL	Suwon11-1	1,2,-,-,-,-,7,-,-,-,-,-,-,14,-,-,-,-,-	1	2	-	-	-	-	7	-	-	-	-	-	-	14	-	-	-	-	-
GL156-5	GL	CYR31	1,2,3,4,5,6,7,8,9,-,11,12,-,14,-,16,17,-,-	1	2	3	4	5	6	7	8	9	-	11	12	-	14	-	16	17	-	-
GL157-1	GL	CYR33	-,2,3,4,5,6,7,8,9,10,11,12,13,14,-,16,-,-,-	-	2	3	4	5	6	7	8	9	10	11	12	13	14	-	16	-	-	-
GL157-2	GL	Suwon11-12	-,2,3,-,-,6,7,8,9,-,11,-,-,14,-,16,-,-,-	-	2	3	-	-	6	7	8	9	-	11	-	-	14	-	16	-	-	-
GL157-4	GL	Suwon11-2	1,2,3,4,5,6,7,8,9,-,11,-,-,14,-,-,-,-,-	1	2	3	4	5	6	7	8	9	-	11	-	-	14	-	-	-	-	-
GL157-5	GL	CYR33	-,2,3,4,5,6,7,8,9,10,11,12,13,14,-,16,-,-,-	-	2	3	4	5	6	7	8	9	10	11	12	13	14	-	16	-	-	-
ZS158-2	ZS	CYR32	1,2,3,4,5,6,7,8,9,10,11,12,13,14,-,16,17,-,-	1	2	3	4	5	6	7	8	9	10	11	12	13	14	-	16	17	-	-
ZS158-3	ZS	Suwon11-1	1,2,-,-,-,-,7,-,-,-,-,-,-,14,-,-,-,-,-	1	2	-	-	-	-	7	-	-	-	-	-	-	14	-	-	-	-	-
ZS158-4	ZS	Nw-17	1,2,3,4,5,6,7,-,9,-,11,-,-,14,-,-,17,-,-	1	2	3	4	5	6	7	-	9	-	11	-	-	14	-	-	17	-	-
ZS158-5	ZS	CYR32	1,2,3,4,5,6,7,8,9,10,11,12,13,14,-,16,17,-,-	1	2	3	4	5	6	7	8	9	10	11	12	13	14	-	16	17	-	-
ZS159-2	ZS	Nw-18	-,2,3,4,-,6,7,8,-,-,11,-,-,-,-,-,-,-,-	-	2	3	4	-	6	7	8	-	-	11	-	-	-	-	-	-	-	-
ZS160-1	ZS	Suwon11-10	-,2,3,4,-,6,7,8,9,-,11,-,-,14,-,-,-,-,-	-	2	3	4	-	6	7	8	9	-	11	-	-	14	-	-	-	-	-
ZS160-2	ZS	CYR34	1,2,3,4,5,6,7,8,9,10,11,12,13,14,-,16,17,-,19	1	2	3	4	5	6	7	8	9	10	11	12	13	14	-	16	17	-	19
ZS160-3	ZS	Suwon11-2	1,2,3,4,5,6,7,8,9,-,11,-,-,14,-,-,-,-,-	1	2	3	4	5	6	7	8	9	-	11	-	-	14	-	-	-	-	-
ZS160-4	ZS	Suwon11-12	-,2,3,-,-,6,7,8,9,-,11,-,-,14,-,16,-,-,-	-	2	3	-	-	6	7	8	9	-	11	-	-	14	-	16	-	-	-
ZS160-5	ZS	Suwon11-1	1,2,-,-,-,-,7,-,-,-,-,-,-,14,-,-,-,-,-	1	2	-	-	-	-	7	-	-	-	-	-	-	14	-	-	-	-	-
ZS161-1	ZS	Suwon11-2	1,2,3,4,5,6,7,8,9,-,11,-,-,14,-,-,-,-,-	1	2	3	4	5	6	7	8	9	-	11	-	-	14	-	-	-	-	-
ZS161-2	ZS	CYR32	1,2,3,4,5,6,7,8,9,10,11,12,13,14,-,16,17,-,-	1	2	3	4	5	6	7	8	9	10	11	12	13	14	-	16	17	-	-
ZS161-3	ZS	Nw-19	1,2,3,4,-,6,7,8,9,-,11,12,-,14,-,16,-,-,-	1	2	3	4	-	6	7	8	9	-	11	12	-	14	-	16	-	-	-
ZS161-4	ZS	Suwon11-1	1,2,-,-,-,-,7,-,-,-,-,-,-,14,-,-,-,-,-	1	2	-	-	-	-	7	-	-	-	-	-	-	14	-	-	-	-	-
ZS161-5	ZS	CYR24	1,2,3,4,-,6,7,8,-,-,11,-,-,-,-,-,-,-,-	1	2	3	4	-	6	7	8	-	-	11	-	-	-	-	-	-	-	-
ZS161-6	ZS	Lovrin13-2	1,2,3,4,-,6,7,8,9,-,11,12,-,-,-,16,-,-,-	1	2	3	4	-	6	7	8	9	-	11	12	-	-	-	16	-	-	-
ZS162-1	ZS	Guinong22-14	1,2,3,4,5,6,7,8,9,10,11,12,13,14,15,-,-,-,19	1	2	3	4	5	6	7	8	9	10	11	12	13	14	15	-	-	-	19
ZS162-2	ZS	CYR32	1,2,3,4,5,6,7,8,9,10,11,12,13,14,-,16,17,-,-	1	2	3	4	5	6	7	8	9	10	11	12	13	14	-	16	17	-	-
ZS162-3	ZS	Suwon11-10	-,2,3,4,-,6,7,8,9,-,11,-,-,14,-,-,-,-,-	-	2	3	4	-	6	7	8	9	-	11	-	-	14	-	-	-	-	-
ZS163-1	ZS	CYR30	1,2,3,4,5,6,7,8,9,-,11,12,-,-,-,16,17,-,-	1	2	3	4	5	6	7	8	9	-	11	12	-	-	-	16	17	-	-
ZS163-2	ZS	CYR31	1,2,3,4,5,6,7,8,9,-,11,12,-,14,-,16,17,-,-	1	2	3	4	5	6	7	8	9	-	11	12	-	14	-	16	17	-	-
ZS163-3	ZS	Suwon11-10	-,2,3,4,-,6,7,8,9,-,11,-,-,14,-,-,-,-,-	-	2	3	4	-	6	7	8	9	-	11	-	-	14	-	-	-	-	-
ZS163-4	ZS	Suwon11-1	1,2,-,-,-,-,7,-,-,-,-,-,-,14,-,-,-,-,-	1	2	-	-	-	-	7	-	-	-	-	-	-	14	-	-	-	-	-
ZS163-6	ZS	CYR25	1,2,3,4,5,6,7,8,9,-,11,-,-,-,-,-,-,-,-	1	2	3	4	5	6	7	8	9	-	11	-	-	-	-	-	-	-	-
ZS164-10	ZS	Suwon11-1	1,2,-,-,-,-,7,-,-,-,-,-,-,14,-,-,-,-,-	1	2	-	-	-	-	7	-	-	-	-	-	-	14	-	-	-	-	-
ZS164-2	ZS	CYR28	1,2,3,4,5,6,7,8,9,-,11,-,-,-,-,16,-,-,-	1	2	3	4	5	6	7	8	9	-	11	-	-	-	-	16	-	-	-
ZS164-3	ZS	Suwon11-10	-,2,3,4,-,6,7,8,9,-,11,-,-,14,-,-,-,-,-	-	2	3	4	-	6	7	8	9	-	11	-	-	14	-	-	-	-	-
ZS164-4	ZS	CYR32	1,2,3,4,5,6,7,8,9,10,11,12,13,14,-,16,17,-,-	1	2	3	4	5	6	7	8	9	10	11	12	13	14	-	16	17	-	-
ZS164-5	ZS	CYR34	1,2,3,4,5,6,7,8,9,10,11,12,13,14,-,16,17,-,19	1	2	3	4	5	6	7	8	9	10	11	12	13	14	-	16	17	-	19
ZS164-6	ZS	Suwon11-12	-,2,3,-,-,6,7,8,9,-,11,-,-,14,-,16,-,-,-	-	2	3	-	-	6	7	8	9	-	11	-	-	14	-	16	-	-	-
ZS164-7	ZS	CYR28	1,2,3,4,5,6,7,8,9,-,11,-,-,-,-,16,-,-,-	1	2	3	4	5	6	7	8	9	-	11	-	-	-	-	16	-	-	-
ZS164-8	ZS	Suwon11-1	1,2,-,-,-,-,7,-,-,-,-,-,-,14,-,-,-,-,-	1	2	-	-	-	-	7	-	-	-	-	-	-	14	-	-	-	-	-
ZS164-9	ZS	Guinong22-13	-,2,3,-,-,6,7,8,9,10,11,12,13,14,-,16,17,-,19	-	2	3	-	-	6	7	8	9	10	11	12	13	14	-	16	17	-	19
ZS165-1	ZS	Suwon11-2	1,2,3,4,5,6,7,8,9,-,11,-,-,14,-,-,-,-,-	1	2	3	4	5	6	7	8	9	-	11	-	-	14	-	-	-	-	-
ZS165-2	ZS	CYR24	1,2,3,4,-,6,7,8,-,-,11,-,-,-,-,-,-,-,-	1	2	3	4	-	6	7	8	-	-	11	-	-	-	-	-	-	-	-
ZS165-3	ZS	CYR17	1,2,-,4,-,6,7,-,-,-,-,-,-,-,-,-,-,-,-	1	2	-	4	-	6	7	-	-	-	-	-	-	-	-	-	-	-	-
ZS165-4	ZS	Nw-9	-,2,3,4,5,6,7,8,9,-,11,-,-,14,-,-,17,-,-	-	2	3	4	5	6	7	8	9	-	11	-	-	14	-	-	17	-	-
ZS165-5	ZS	Lovrin13-2	1,2,3,4,-,6,7,8,9,-,11,12,-,-,-,16,-,-,-	1	2	3	4	-	6	7	8	9	-	11	12	-	-	-	16	-	-	-
XY166-1	XY	CYR32	1,2,3,4,5,6,7,8,9,10,11,12,13,14,-,16,17,-,-	1	2	3	4	5	6	7	8	9	10	11	12	13	14	-	16	17	-	-
XY166-2	XY	Suwon11-2	1,2,3,4,5,6,7,8,9,-,11,-,-,14,-,-,-,-,-	1	2	3	4	5	6	7	8	9	-	11	-	-	14	-	-	-	-	-
XY166-5	XY	Nw-11	1,2,3,4,5,6,7,8,9,10,11,12,13,14,-,16,-,-,-	1	2	3	4	5	6	7	8	9	10	11	12	13	14	-	16	-	-	-
XY167-1	XY	Suwon11-3	1,2,3,4,5,6,7,8,9,10,11,-,13,14,-,-,-,-,-	1	2	3	4	5	6	7	8	9	10	11	-	13	14	-	-	-	-	-
XY167-2	XY	CYR34	1,2,3,4,5,6,7,8,9,10,11,12,13,14,-,16,17,-,19	1	2	3	4	5	6	7	8	9	10	11	12	13	14	-	16	17	-	19
XY167-3	XY	Nw-5	-,2,3,4,5,6,7,8,-,-,11,-,-,14,-,-,17,-,-	-	2	3	4	5	6	7	8	-	-	11	-	-	14	-	-	17	-	-
XY167-4	XY	CYR34	1,2,3,4,5,6,7,8,9,10,11,12,13,14,-,16,17,-,19	1	2	3	4	5	6	7	8	9	10	11	12	13	14	-	16	17	-	19
XY167-5	XY	Guinong22-13	-,2,3,-,-,6,7,8,9,10,11,12,13,14,-,16,17,-,19	-	2	3	-	-	6	7	8	9	10	11	12	13	14	-	16	17	-	19
XY168-2	XY	Guinong22-13	-,2,3,-,-,6,7,8,9,10,11,12,13,14,-,16,17,-,19	-	2	3	-	-	6	7	8	9	10	11	12	13	14	-	16	17	-	19
XY169-3	XY	CYR30	1,2,3,4,5,6,7,8,9,-,11,12,-,-,-,16,17,-,-	1	2	3	4	5	6	7	8	9	-	11	12	-	-	-	16	17	-	-
XY170-1	XY	CYR31	1,2,3,4,5,6,7,8,9,-,11,12,-,14,-,16,17,-,-	1	2	3	4	5	6	7	8	9	-	11	12	-	14	-	16	17	-	-
XY170-3	XY	Nw-11	1,2,3,4,5,6,7,8,9,10,11,12,13,14,-,16,-,-,-	1	2	3	4	5	6	7	8	9	10	11	12	13	14	-	16	-	-	-
XY170-4	XY	Suwon11-2	1,2,3,4,5,6,7,8,9,-,11,-,-,14,-,-,-,-,-	1	2	3	4	5	6	7	8	9	-	11	-	-	14	-	-	-	-	-
